# Supplementary material for: On the trapdoor spiders of Mexico: description of the first new species of the spider genus Aptostichus from Mexico and the description of the female of Eucteniza zapatista (Araneae, Mygalomorphae, Euctenizidae)
Source: Zookeys. 2016 Dec 16;(641):81–102. doi: 10.3897/zookeys.641.10521 (PMC5240349; doi:10.3897/zookeys.641.10521)
Supplement: XML Treatment for Aptostichus [file zookeys.641.10521-treatment1.xml]

<!DOCTYPE tp:taxon-treatment
  PUBLIC "-//TaxonX//DTD Taxonomic Treatment Publishing DTD v0 20100105//EN" "tax-treatment-NSO.dtd">
<tp:taxon-treatment xmlns:tp="http://www.plazi.org/taxpub"><tp:treatment-meta><kwd-group><label>Taxon classification</label><kwd><named-content content-type="kingdom">Animalia</named-content></kwd><kwd><named-content content-type="order">Araneae</named-content></kwd><kwd><named-content content-type="family">Euctenizidae</named-content></kwd></kwd-group><mixed-citation publication-type="journal"><person-group><name><surname>Valdez-Mondragón</surname><given-names>Alejandro</given-names></name><name><surname>Cortez-Roldán</surname><given-names>Mayra R.</given-names></name></person-group><article-title>On the trapdoor spiders of Mexico: description of the first new species of the spider genus <italic><tp:taxon-name><tp:taxon-name-part taxon-name-part-type="genus">Aptostichus</tp:taxon-name-part></tp:taxon-name></italic> from Mexico and the description of the female of <italic><tp:taxon-name><tp:taxon-name-part taxon-name-part-type="genus">Eucteniza</tp:taxon-name-part> <tp:taxon-name-part taxon-name-part-type="species">zapatista</tp:taxon-name-part></tp:taxon-name></italic> (<tp:taxon-name><tp:taxon-name-part taxon-name-part-type="order">Araneae</tp:taxon-name-part></tp:taxon-name>, <tp:taxon-name><tp:taxon-name-part taxon-name-part-type="suborder">Mygalomorphae</tp:taxon-name-part></tp:taxon-name>, <tp:taxon-name><tp:taxon-name-part taxon-name-part-type="family">Euctenizidae</tp:taxon-name-part></tp:taxon-name>)</article-title><source>Zookeys</source><day>16</day><month>12</month><year>2016</year><volume>2016</volume><issue>641</issue><fpage>81</fpage><lpage>102</lpage><pub-id pub-id-type="doi">10.3897/zookeys.641.10521</pub-id></mixed-citation></tp:treatment-meta><tp:nomenclature><label>Genus</label><tp:taxon-name>
              <tp:taxon-name-part taxon-name-part-type="genus">Aptostichus</tp:taxon-name-part>
            </tp:taxon-name><tp:taxon-authority>Simon, 1891</tp:taxon-authority></tp:nomenclature><tp:treatment-sec sec-type="type species" id="SECID0ECBAE"><title>Type species.</title><p>
              <italic><tp:taxon-name><tp:taxon-name-part taxon-name-part-type="genus">Aptostichus</tp:taxon-name-part> <tp:taxon-name-part taxon-name-part-type="species">atomarius</tp:taxon-name-part></tp:taxon-name></italic> Simon, 1891.</p></tp:treatment-sec><tp:treatment-sec sec-type="diagnosis" id="SECID0EUBAE"><title>Diagnosis.</title><p>For updated diagnosis of the genus see <xref ref-type="bibr" rid="B5">Bond (2012)</xref>: 29.</p></tp:treatment-sec><tp:treatment-sec sec-type="description" id="SECID0E5BAE"><title>General description.</title><p>For updated description of the genus see <xref ref-type="bibr" rid="B5">Bond (2012)</xref>: 29.</p></tp:treatment-sec><tp:treatment-sec sec-type="Species groups" id="SECID0EICAE"><title>Species groups.</title><p>
              <tp:taxon-name><tp:taxon-name-part taxon-name-part-type="species">Atomarius</tp:taxon-name-part></tp:taxon-name>, <tp:taxon-name><tp:taxon-name-part taxon-name-part-type="species">Hesperus</tp:taxon-name-part></tp:taxon-name>, <tp:taxon-name><tp:taxon-name-part taxon-name-part-type="species">Simus</tp:taxon-name-part></tp:taxon-name>, and <tp:taxon-name><tp:taxon-name-part taxon-name-part-type="species">Sierra</tp:taxon-name-part></tp:taxon-name> (<xref ref-type="bibr" rid="B5">Bond 2012</xref>).</p></tp:treatment-sec><tp:treatment-sec sec-type="Composition" id="SECID0EWDAE"><title>Composition.</title><p>
              <italic><tp:taxon-name><tp:taxon-name-part taxon-name-part-type="genus">Aptostichus</tp:taxon-name-part> <tp:taxon-name-part taxon-name-part-type="species">aguacaliente</tp:taxon-name-part></tp:taxon-name></italic> Bond, 2012; <italic><tp:taxon-name><tp:taxon-name-part taxon-name-part-type="genus">Aptostichus</tp:taxon-name-part> <tp:taxon-name-part taxon-name-part-type="species">angelinajolieae</tp:taxon-name-part></tp:taxon-name></italic> Bond, 2008; <italic><tp:taxon-name><tp:taxon-name-part taxon-name-part-type="genus">Aptostichus</tp:taxon-name-part> <tp:taxon-name-part taxon-name-part-type="species">anzaborrego</tp:taxon-name-part></tp:taxon-name></italic> Bond, 2012; <italic><tp:taxon-name><tp:taxon-name-part taxon-name-part-type="genus">Aptostichus</tp:taxon-name-part> <tp:taxon-name-part taxon-name-part-type="species">asmodaeus</tp:taxon-name-part></tp:taxon-name></italic> Bond, 2012; <italic><tp:taxon-name><tp:taxon-name-part taxon-name-part-type="genus">Aptostichus</tp:taxon-name-part> <tp:taxon-name-part taxon-name-part-type="species">atomarius</tp:taxon-name-part></tp:taxon-name></italic> Simon, 1891; <!--PageBreak--><italic><tp:taxon-name><tp:taxon-name-part taxon-name-part-type="genus">Aptostichus</tp:taxon-name-part> <tp:taxon-name-part taxon-name-part-type="species">barackobamai</tp:taxon-name-part></tp:taxon-name></italic> Bond, 2012; <italic><tp:taxon-name><tp:taxon-name-part taxon-name-part-type="genus">Aptostichus</tp:taxon-name-part> <tp:taxon-name-part taxon-name-part-type="species">bonoi</tp:taxon-name-part></tp:taxon-name></italic> Bond, 2012; <italic><tp:taxon-name><tp:taxon-name-part taxon-name-part-type="genus">Aptostichus</tp:taxon-name-part> <tp:taxon-name-part taxon-name-part-type="species">cabrillo</tp:taxon-name-part></tp:taxon-name></italic> Bond, 2012; <italic><tp:taxon-name><tp:taxon-name-part taxon-name-part-type="genus">Aptostichus</tp:taxon-name-part> <tp:taxon-name-part taxon-name-part-type="species">cahuilla</tp:taxon-name-part></tp:taxon-name></italic> Bond, 2012; <italic><tp:taxon-name><tp:taxon-name-part taxon-name-part-type="genus">Aptostichus</tp:taxon-name-part> <tp:taxon-name-part taxon-name-part-type="species">cajalco</tp:taxon-name-part></tp:taxon-name></italic> Bond, 2012; <italic><tp:taxon-name><tp:taxon-name-part taxon-name-part-type="genus">Aptostichus</tp:taxon-name-part> <tp:taxon-name-part taxon-name-part-type="species">chavezi</tp:taxon-name-part></tp:taxon-name></italic> Bond, 2012; <italic><tp:taxon-name><tp:taxon-name-part taxon-name-part-type="genus">Aptostichus</tp:taxon-name-part> <tp:taxon-name-part taxon-name-part-type="species">chemehuevi</tp:taxon-name-part></tp:taxon-name></italic> Bond, 2012; <italic><tp:taxon-name><tp:taxon-name-part taxon-name-part-type="genus">Aptostichus</tp:taxon-name-part> <tp:taxon-name-part taxon-name-part-type="species">chiricahua</tp:taxon-name-part></tp:taxon-name></italic> Bond, 2012; <italic><tp:taxon-name><tp:taxon-name-part taxon-name-part-type="genus">Aptostichus</tp:taxon-name-part> <tp:taxon-name-part taxon-name-part-type="species">dantrippi</tp:taxon-name-part></tp:taxon-name></italic> Bond, 2012; <italic><tp:taxon-name><tp:taxon-name-part taxon-name-part-type="genus">Aptostichus</tp:taxon-name-part> <tp:taxon-name-part taxon-name-part-type="species">derhamgiulianii</tp:taxon-name-part></tp:taxon-name></italic> Bond, 2012; <italic><tp:taxon-name><tp:taxon-name-part taxon-name-part-type="genus">Aptostichus</tp:taxon-name-part> <tp:taxon-name-part taxon-name-part-type="species">dorothealangeae</tp:taxon-name-part></tp:taxon-name></italic> Bond, 2012; <italic><tp:taxon-name><tp:taxon-name-part taxon-name-part-type="genus">Aptostichus</tp:taxon-name-part> <tp:taxon-name-part taxon-name-part-type="species">edwardabbeyi</tp:taxon-name-part></tp:taxon-name></italic> Bond, 2012; <italic><tp:taxon-name><tp:taxon-name-part taxon-name-part-type="genus">Aptostichus</tp:taxon-name-part> <tp:taxon-name-part taxon-name-part-type="species">elisabethae</tp:taxon-name-part></tp:taxon-name></italic> Bond, 2012; <italic><tp:taxon-name><tp:taxon-name-part taxon-name-part-type="genus">Aptostichus</tp:taxon-name-part> <tp:taxon-name-part taxon-name-part-type="species">fisheri</tp:taxon-name-part></tp:taxon-name></italic> Bond, 2012; <italic><tp:taxon-name><tp:taxon-name-part taxon-name-part-type="genus">Aptostichus</tp:taxon-name-part> <tp:taxon-name-part taxon-name-part-type="species">fornax</tp:taxon-name-part></tp:taxon-name></italic> Bond, 2012; <italic><tp:taxon-name><tp:taxon-name-part taxon-name-part-type="genus">Aptostichus</tp:taxon-name-part> <tp:taxon-name-part taxon-name-part-type="species">hedinorum</tp:taxon-name-part></tp:taxon-name></italic> Bond, 2012; <italic><tp:taxon-name><tp:taxon-name-part taxon-name-part-type="genus">Aptostichus</tp:taxon-name-part> <tp:taxon-name-part taxon-name-part-type="species">hesperus</tp:taxon-name-part></tp:taxon-name></italic> (Chamberlin, 1919); <italic><tp:taxon-name><tp:taxon-name-part taxon-name-part-type="genus">Aptostichus</tp:taxon-name-part> <tp:taxon-name-part taxon-name-part-type="species">huntington</tp:taxon-name-part></tp:taxon-name></italic> Bond, 2012; <italic><tp:taxon-name><tp:taxon-name-part taxon-name-part-type="genus">Aptostichus</tp:taxon-name-part> <tp:taxon-name-part taxon-name-part-type="species">icenoglei</tp:taxon-name-part></tp:taxon-name></italic> Bond, 2012; <italic><tp:taxon-name><tp:taxon-name-part taxon-name-part-type="genus">Aptostichus</tp:taxon-name-part> <tp:taxon-name-part taxon-name-part-type="species">isabella</tp:taxon-name-part></tp:taxon-name></italic> Bond, 2012; <italic><tp:taxon-name><tp:taxon-name-part taxon-name-part-type="genus">Aptostichus</tp:taxon-name-part> <tp:taxon-name-part taxon-name-part-type="species">killerdana</tp:taxon-name-part></tp:taxon-name></italic> Bond, 2012; <italic><tp:taxon-name><tp:taxon-name-part taxon-name-part-type="genus">Aptostichus</tp:taxon-name-part> <tp:taxon-name-part taxon-name-part-type="species">lucerne</tp:taxon-name-part></tp:taxon-name></italic> Bond, 2012; <italic><tp:taxon-name><tp:taxon-name-part taxon-name-part-type="genus">Aptostichus</tp:taxon-name-part> <tp:taxon-name-part taxon-name-part-type="species">mikeradtkei</tp:taxon-name-part></tp:taxon-name></italic> Bond, 2012; <italic><tp:taxon-name><tp:taxon-name-part taxon-name-part-type="genus">Aptostichus</tp:taxon-name-part> <tp:taxon-name-part taxon-name-part-type="species">miwok</tp:taxon-name-part></tp:taxon-name></italic> Bond, 2008; <italic><tp:taxon-name><tp:taxon-name-part taxon-name-part-type="genus">Aptostichus</tp:taxon-name-part> <tp:taxon-name-part taxon-name-part-type="species">muiri</tp:taxon-name-part></tp:taxon-name></italic> Bond, 2012; <italic><tp:taxon-name><tp:taxon-name-part taxon-name-part-type="genus">Aptostichus</tp:taxon-name-part> <tp:taxon-name-part taxon-name-part-type="species">nateevansi</tp:taxon-name-part></tp:taxon-name></italic> Bond, 2012; <italic><tp:taxon-name><tp:taxon-name-part taxon-name-part-type="genus">Aptostichus</tp:taxon-name-part> <tp:taxon-name-part taxon-name-part-type="species">pennjillettei</tp:taxon-name-part></tp:taxon-name></italic> Bond, 2012; <italic><tp:taxon-name><tp:taxon-name-part taxon-name-part-type="genus">Aptostichus</tp:taxon-name-part> <tp:taxon-name-part taxon-name-part-type="species">sabinae</tp:taxon-name-part></tp:taxon-name></italic> sp. n., <italic><tp:taxon-name><tp:taxon-name-part taxon-name-part-type="genus">Aptostichus</tp:taxon-name-part> <tp:taxon-name-part taxon-name-part-type="species">sarlacc</tp:taxon-name-part></tp:taxon-name></italic> Bond, 2012; <italic><tp:taxon-name><tp:taxon-name-part taxon-name-part-type="genus">Aptostichus</tp:taxon-name-part> <tp:taxon-name-part taxon-name-part-type="species">satleri</tp:taxon-name-part></tp:taxon-name></italic> Bond, 2012; <italic><tp:taxon-name><tp:taxon-name-part taxon-name-part-type="genus">Aptostichus</tp:taxon-name-part> <tp:taxon-name-part taxon-name-part-type="species">serrano</tp:taxon-name-part></tp:taxon-name></italic> Bond, 2012; <italic><tp:taxon-name><tp:taxon-name-part taxon-name-part-type="genus">Aptostichus</tp:taxon-name-part> <tp:taxon-name-part taxon-name-part-type="species">sierra</tp:taxon-name-part></tp:taxon-name></italic> Bond, 2012; <italic><tp:taxon-name><tp:taxon-name-part taxon-name-part-type="genus">Aptostichus</tp:taxon-name-part> <tp:taxon-name-part taxon-name-part-type="species">simus</tp:taxon-name-part></tp:taxon-name></italic> Chamberlin, 1917; <italic><tp:taxon-name><tp:taxon-name-part taxon-name-part-type="genus">Aptostichus</tp:taxon-name-part> <tp:taxon-name-part taxon-name-part-type="species">sinnombre</tp:taxon-name-part></tp:taxon-name></italic> Bond, 2012; <italic><tp:taxon-name><tp:taxon-name-part taxon-name-part-type="genus">Aptostichus</tp:taxon-name-part> <tp:taxon-name-part taxon-name-part-type="species">stanfordianus</tp:taxon-name-part></tp:taxon-name></italic> Smith, 1908; and <italic><tp:taxon-name><tp:taxon-name-part taxon-name-part-type="genus">Aptostichus</tp:taxon-name-part> <tp:taxon-name-part taxon-name-part-type="species">stephencolberti</tp:taxon-name-part></tp:taxon-name></italic> Bond, 2008. Total: 41 species.</p></tp:treatment-sec><tp:treatment-sec sec-type="distribution" id="SECID0EZQAE"><title>Distribution.</title><p>United States, Mexico.</p></tp:treatment-sec><ref-list><ref id="B5"><mixed-citation xmlns:xlink="http://www.w3.org/1999/xlink" xlink:type="simple">
          <person-group><name name-style="western"><surname>Bond</surname><given-names>JE</given-names></name></person-group> (<year>2012</year>) <article-title>Phylogenetic treatment and taxonomic revision of the trapdoor spider genus <italic><tp:taxon-name><tp:taxon-name-part taxon-name-part-type="genus">Aptostichus</tp:taxon-name-part></tp:taxon-name></italic> Simon (<tp:taxon-name><tp:taxon-name-part taxon-name-part-type="order">Araneae</tp:taxon-name-part></tp:taxon-name>, <tp:taxon-name><tp:taxon-name-part taxon-name-part-type="suborder">Mygalomorphae</tp:taxon-name-part></tp:taxon-name>, <tp:taxon-name><tp:taxon-name-part taxon-name-part-type="family">Euctenizidae</tp:taxon-name-part></tp:taxon-name>).</article-title> <source>ZooKeys</source> <volume>252</volume>: <fpage>1</fpage>–<lpage>209</lpage>. <ext-link xlink:type="simple" ext-link-type="doi" xlink:href="10.3897/zookeys.252.3588">https://doi.org/10.3897/zookeys.252.3588</ext-link></mixed-citation></ref></ref-list></tp:taxon-treatment>
