# Supplementary material for: On the trapdoor spiders of Mexico: description of the first new species of the spider genus Aptostichus from Mexico and the description of the female of Eucteniza zapatista (Araneae, Mygalomorphae, Euctenizidae)
Source: Zookeys. 2016 Dec 16;(641):81–102. doi: 10.3897/zookeys.641.10521 (PMC5240349; doi:10.3897/zookeys.641.10521)
Supplement: XML Treatment for Aptostichus sabinae [file zookeys.641.10521-treatment2.xml]

<!DOCTYPE tp:taxon-treatment
  PUBLIC "-//TaxonX//DTD Taxonomic Treatment Publishing DTD v0 20100105//EN" "tax-treatment-NSO.dtd">
<tp:taxon-treatment xmlns:tp="http://www.plazi.org/taxpub"><tp:treatment-meta><kwd-group><label>Taxon classification</label><kwd><named-content content-type="kingdom">Animalia</named-content></kwd><kwd><named-content content-type="order">Araneae</named-content></kwd><kwd><named-content content-type="family">Euctenizidae</named-content></kwd></kwd-group><mixed-citation publication-type="journal"><person-group><name><surname>Valdez-Mondragón</surname><given-names>Alejandro</given-names></name><name><surname>Cortez-Roldán</surname><given-names>Mayra R.</given-names></name></person-group><article-title>On the trapdoor spiders of Mexico: description of the first new species of the spider genus <italic><tp:taxon-name><tp:taxon-name-part taxon-name-part-type="genus">Aptostichus</tp:taxon-name-part></tp:taxon-name></italic> from Mexico and the description of the female of <italic><tp:taxon-name><tp:taxon-name-part taxon-name-part-type="genus">Eucteniza</tp:taxon-name-part> <tp:taxon-name-part taxon-name-part-type="species">zapatista</tp:taxon-name-part></tp:taxon-name></italic> (<tp:taxon-name><tp:taxon-name-part taxon-name-part-type="order">Araneae</tp:taxon-name-part></tp:taxon-name>, <tp:taxon-name><tp:taxon-name-part taxon-name-part-type="suborder">Mygalomorphae</tp:taxon-name-part></tp:taxon-name>, <tp:taxon-name><tp:taxon-name-part taxon-name-part-type="family">Euctenizidae</tp:taxon-name-part></tp:taxon-name>)</article-title><source>Zookeys</source><day>16</day><month>12</month><year>2016</year><volume>2016</volume><issue>641</issue><fpage>81</fpage><lpage>102</lpage><pub-id pub-id-type="doi">10.3897/zookeys.641.10521</pub-id></mixed-citation></tp:treatment-meta><tp:nomenclature><tp:taxon-name>
              <tp:taxon-name-part taxon-name-part-type="genus">Aptostichus</tp:taxon-name-part>
              <tp:taxon-name-part taxon-name-part-type="species">sabinae</tp:taxon-name-part>
              <object-id xmlns:xlink="http://www.w3.org/1999/xlink" content-type="zoobank" xlink:type="simple">http://zoobank.org/E78270D0-B3A8-4BC7-B2E3-FF617CBFA6A3</object-id>
            </tp:taxon-name><tp:taxon-status xmlns:xlink="http://www.w3.org/1999/xlink" xlink:type="simple">sp. n.</tp:taxon-status><xref ref-type="fig" rid="F1">Figs 1–4</xref><xref ref-type="fig" rid="F2">, 5–7</xref><xref ref-type="fig" rid="F3">, 8–12</xref><xref ref-type="fig" rid="F4">, 13–20</xref></tp:nomenclature><tp:treatment-sec sec-type="type material" id="SECID0ESSAE"><title>Type material.</title><p>MEXICO: Oaxaca: 1♂ holotype (<abbrev xmlns:xlink="http://www.w3.org/1999/xlink" content-type="collection" xlink:title="Colección Nacional de Arácnidos" id="ABBRID0EYSAE" xlink:type="simple">CNAN</abbrev>-T1121) from Cueva Li Nita (<named-content xmlns:xlink="http://www.w3.org/1999/xlink" content-type="dwc:verbatimCoordinates" xlink:type="simple"><named-content content-type="geo-json" specific-use="{&#34;type&#34;:&#34;Point&#34;,&#34;coordinates&#34;:[-96.798440,18.147670]}" id="NCID0EATAE" xlink:type="simple">lat 18.14767°, lon -96.79844°</named-content></named-content>, 1919 m), Municipio Huautla de Jiménez, 12-April-2014, J. Mendoza, J. Cruz, S. Davlantes, M. Minkton Cols.</p></tp:treatment-sec><tp:treatment-sec sec-type="etymology" id="SECID0EFTAE"><title>Etymology.</title><p>This species is dedicated to the María Sabina Magdalena García "María Sabina", a famous Mazatec shaman due to her traditional knowledge of healing and ceremonial use of hallucinogenic mushrooms who was born in 1894 in Huautla de Jiménez (municipality of the type locality), Oaxaca, Mexico.</p></tp:treatment-sec><tp:treatment-sec sec-type="diagnosis" id="SECID0EKTAE"><title>Diagnosis.</title><p>Males are easily distinguished from the other known species of <italic><tp:taxon-name><tp:taxon-name-part taxon-name-part-type="genus">Aptostichus</tp:taxon-name-part></tp:taxon-name></italic> by the combination of the following characters: 1) a very long, slender and sigmoidal unique embolus (Figs <xref ref-type="fig" rid="F3">8</xref>, <xref ref-type="fig" rid="F3">9</xref>, <xref ref-type="fig" rid="F3">10</xref>, <xref ref-type="fig" rid="F3">12</xref>); 2) massive ventral and prolateral spines on the palpal tibiae (Figs <xref ref-type="fig" rid="F3">8</xref>, <xref ref-type="fig" rid="F3">11</xref>); 3) retrolateral-ventral small finger-shaped projection on metatarsus I (Fig. <xref ref-type="fig" rid="F4">19</xref>, arrows Figs <xref ref-type="fig" rid="F4">17</xref>, <xref ref-type="fig" rid="F4">18</xref>); 4) by having many spines on tibiae and metatarsi III and IV (Fig. <xref ref-type="fig" rid="F4">20</xref>); and 5) a unique dorsal opisthosomal pattern (Fig. <xref ref-type="fig" rid="F1">1</xref>).</p><fig id="F1" position="float" orientation="portrait"><label>Figures 1–4.</label><caption><p>
          <italic><tp:taxon-name><tp:taxon-name-part taxon-name-part-type="genus">Aptostichus</tp:taxon-name-part> <tp:taxon-name-part taxon-name-part-type="species">sabinae</tp:taxon-name-part></tp:taxon-name></italic> sp. n. Male holotype: <bold>1–2</bold> Habitus, dorsal and ventral views respectively <bold>3</bold> Carapace, dorsal view <bold>4</bold> Prosoma, ventral view showing coxae, sternum, labium and endites (arrow indicates cuspules). Scale bars 0.5 mm (<bold>1</bold>, <bold>2</bold>), 0.2 mm (<bold>3</bold>, <bold>4</bold>).</p></caption><graphic xmlns:xlink="http://www.w3.org/1999/xlink" xlink:href="zookeys-641-081-g001.jpg" position="float" orientation="portrait" xlink:type="simple" id="oo_115244.jpg"/></fig><fig id="F2" position="float" orientation="portrait"><label>Figures 5–7.</label><caption><p>
          <italic><tp:taxon-name><tp:taxon-name-part taxon-name-part-type="genus">Aptostichus</tp:taxon-name-part> <tp:taxon-name-part taxon-name-part-type="species">sabinae</tp:taxon-name-part></tp:taxon-name></italic> sp. n. Male holotype: <bold>5</bold> Chelicerae, lateral view <bold>6</bold> Ocular region <bold>7</bold> Endites, ventral view; detail of the cuspules. Scale bars 0.5 mm (<bold>6</bold>, <bold>7</bold>), 1 mm (<bold>5</bold>).</p></caption><graphic xmlns:xlink="http://www.w3.org/1999/xlink" xlink:href="zookeys-641-081-g002.jpg" position="float" orientation="portrait" xlink:type="simple" id="oo_115245.jpg"/></fig><fig id="F3" position="float" orientation="portrait"><label>Figures 8–12.</label><caption><p>
          <italic><tp:taxon-name><tp:taxon-name-part taxon-name-part-type="genus">Aptostichus</tp:taxon-name-part> <tp:taxon-name-part taxon-name-part-type="species">sabinae</tp:taxon-name-part></tp:taxon-name></italic> sp. n. Male holotype: <bold>8–9</bold> Left palp, prolateral and retrolateral views respectively <bold>10</bold> Left palp, ventral view <bold>11</bold> Left palp, prolateral-apical view (arrow indicates apical spines on cymbium) <bold>12</bold> Detail of the bulb and embolus, ventral view. Scale bars 0.5 mm (<bold>11</bold>), 1 mm (<bold>8–10</bold>, <bold>12</bold>).</p></caption><graphic xmlns:xlink="http://www.w3.org/1999/xlink" xlink:href="zookeys-641-081-g003.jpg" position="float" orientation="portrait" xlink:type="simple" id="oo_115246.jpg"/></fig><fig id="F4" position="float" orientation="portrait"><label>Figures 13–20.</label><caption><p>
          <italic><tp:taxon-name><tp:taxon-name-part taxon-name-part-type="genus">Aptostichus</tp:taxon-name-part> <tp:taxon-name-part taxon-name-part-type="species">sabinae</tp:taxon-name-part></tp:taxon-name></italic> sp. n. Male holotype: <bold>13–14</bold> Left leg I, prolateral and retrolateral views respectively <bold>15</bold> Tibia I, retrolateral view <bold>16</bold> Tarsus I, retrolateral view<bold>17</bold> Metatarsus and tarsus I, dorsal view (arrow indicates the small finger-shaped projection on retrolateral-ventral part of metatarsus) <bold>18</bold> Metatarsus I, retrolateral view (idem) <bold>19</bold> Detail of the small finger-shaped projection on retrolateral-ventral part of metatarsus I. <bold>20</bold>, Spination pattern on legs III and IV. Scale bars 0.2 mm (<bold>19</bold>), 0.5 mm (<bold>16</bold>, <bold>18</bold>), 1 mm (<bold>15</bold>, <bold>17</bold>), 2 mm (<bold>13</bold>, <bold>14</bold>, <bold>20</bold>).</p></caption><graphic xmlns:xlink="http://www.w3.org/1999/xlink" xlink:href="zookeys-641-081-g004.jpg" position="float" orientation="portrait" xlink:type="simple" id="oo_115247.jpg"/></fig></tp:treatment-sec><tp:treatment-sec sec-type="description" id="SECID0EN1AE"><title>Description.</title><p>
              <bold>Male (holotype)</bold>: Specimen collected manually, preserved and observed in 80% ethanol. <italic>Measurements</italic>: Total length (prosoma + opisthosoma) 8.30. Carapace 3.84 long, 3.12 wide. Clypeus length 0.18. Diameter of AME 0.13, ALE 0.25, PME 0.18, PLE 0.23. Labium: <abbrev xmlns:xlink="http://www.w3.org/1999/xlink" xlink:title="labium length taken from the longest points" id="ABBRID0EX1AE" xlink:type="simple">LBl</abbrev> 0.23, <abbrev xmlns:xlink="http://www.w3.org/1999/xlink" xlink:title="labium width taken from the widest points" id="ABBRID0E21AE" xlink:type="simple">LBw</abbrev> 0.53. Sternum: <abbrev xmlns:xlink="http://www.w3.org/1999/xlink" xlink:title="sternum length" id="ABBRID0E61AE" xlink:type="simple">STRl</abbrev> 1.85, <abbrev xmlns:xlink="http://www.w3.org/1999/xlink" xlink:title="sternum width" id="ABBRID0ED2AE" xlink:type="simple">STRw</abbrev> 1.65. Leg lengths: I femur 2.75/ patella 1.80/ tibia 2.2/ metatarsus 1.88/ tarsus 1.36/ total 9.99; II- 2.50/ 1.64/ 1.88/ 1.68/ 1.24/ 8.94; III- 2.25/ 1.32/ 1.76/ 2.40/ 1.28/ 9.01; IV- 3.00/ 1.60/ 2.48/ 3.50/ 1.52/ 12.10. Leg formula: 4-1-3-2. <italic>Prosoma</italic>: Carapace longer than wide, with surface smooth, setose, pyriform shaped, light brown coloration (Figs <xref ref-type="fig" rid="F1">1</xref>, <xref ref-type="fig" rid="F1">3</xref>). Ocular region slightly elevated (Figs <xref ref-type="fig" rid="F1">3</xref>, <xref ref-type="fig" rid="F2">5</xref>, <xref ref-type="fig" rid="F2">6</xref>). Foveal groove slightly deep (Fig. <xref ref-type="fig" rid="F1">3</xref>). AER slightly procurved, PER slightly recurved (Figs <xref ref-type="fig" rid="F1">3</xref>, <xref ref-type="fig" rid="F2">6</xref>). Largest ALE, smallest AME (Fig. <xref ref-type="fig" rid="F2">6</xref>). Sternum longer than wide, nonagonal shaped, orange, more setose towards posterior margin, without sigilla (Fig. <xref ref-type="fig" rid="F1">4</xref>). Labium wider than long, orange, with long setae anteriorly, without cuspules (Fig. <xref ref-type="fig" rid="F2">7</xref>). Endites long and setose, with an apical-prolateral conspicuous conical apophysis, with a patch of 11-13 small cuspules on proximal inner part on each endite (Fig. <xref ref-type="fig" rid="F2">7</xref>). <italic>Chelicerae</italic>: Promargin furrow <!--PageBreak-->with 6 teeth, retromargin furrow with single row of very long setae. Rastellum consists of numerous long setae, but without stout spines. <italic>Opisthosoma</italic>: Longer than wide, setose, beige, with irregular brown pattern dorsally; ventrally with brown undefined lines, close to spinnerets (Figs <xref ref-type="fig" rid="F1">1</xref>, <xref ref-type="fig" rid="F1">2</xref>). Spinnerets beige. PMS small and rounded apically, single segment, with spigots. PLS long and conical apically, all 3 segments with spigots: basal segment length &gt; median segment &gt; distal segment. <italic>Legs</italic>: Light tarsal <!--PageBreak-->scopulae on all legs (Fig. <xref ref-type="fig" rid="F4">16</xref>). Tibiae, metatarsi and tarsi with trichobothria: Tibiae I-IV: two prolateral-dorsal rows with 9 trichobothria each, distal ones becoming larger; metatarsi I and II: one dorsal row with 12; metatarsi III: one dorsal row with 15; metatarsi IV: one dorsal row with 19; tarsi I: slightly staggered dorsal row with 10; tarsi II: slightly staggered dorsal row with 12; tarsi III: slightly staggered dorsal row with 10; tarsi IV: slightly staggered dorsal row with 11. Legs spination pattern: Tibiae <!--PageBreak-->I: v(2+2+2) (one of the last spines -retrolateral- is massive) (Figs <xref ref-type="fig" rid="F4">14</xref>, <xref ref-type="fig" rid="F4">15</xref>), p(1) (Fig. <xref ref-type="fig" rid="F4">13</xref>); tibiae II: v(2+2+2), p(1+1); metatarsi I: v(2+1); metatarsi II: v(1+2+2), p(1). Leg III and IV spination pattern is illustrated in Figure <xref ref-type="fig" rid="F4">20</xref>. <italic>Pedipalps</italic>: Articles pale orange, slender, femora and tibiae with long setae ventrally (Figs <xref ref-type="fig" rid="F3">8</xref>, <xref ref-type="fig" rid="F3">9</xref>). Patellae with distal dorsal-prolateralspine. Tibiae with massive ventral and prolateral spines (Figs <xref ref-type="fig" rid="F3">8</xref>, <xref ref-type="fig" rid="F3">10</xref>–<!--PageBreak-->12). Cymbium with seven dorsoapical spines (arrow, Fig. <xref ref-type="fig" rid="F3">11</xref>). Bulb pyriform, turned ventrally toward a concavity on ventral part of tibiae (Figs <xref ref-type="fig" rid="F3">8</xref>, <xref ref-type="fig" rid="F3">9</xref>, <xref ref-type="fig" rid="F3">10</xref>, <xref ref-type="fig" rid="F3">12</xref>). Embolus long, slender and sigmoidal, almost with the same length as tibiae (Figs <xref ref-type="fig" rid="F3">8</xref>, <xref ref-type="fig" rid="F3">9</xref>, <xref ref-type="fig" rid="F3">10</xref>, <xref ref-type="fig" rid="F3">12</xref>).</p><p>
              <bold>Female.</bold> Unknown.</p></tp:treatment-sec><tp:treatment-sec sec-type="remarks" id="SECID0E46AE"><title>Remarks.</title><p>
              <italic><tp:taxon-name><tp:taxon-name-part taxon-name-part-type="genus">Aptostichus</tp:taxon-name-part> <tp:taxon-name-part taxon-name-part-type="species">sabinae</tp:taxon-name-part></tp:taxon-name></italic> sp. n. resembles <italic><tp:taxon-name><tp:taxon-name-part taxon-name-part-type="genus">Aptostichus</tp:taxon-name-part> <tp:taxon-name-part taxon-name-part-type="species">asmodaeus</tp:taxon-name-part></tp:taxon-name></italic> (<xref ref-type="bibr" rid="B5">Bond 2012</xref>: figs 127–132), from Contra Costa County, Mount Diablo State Park, California mainly in the shape of the retrolateral-ventral small finger-shaped projection on metatarsi I (arrows Figs <xref ref-type="fig" rid="F4">17</xref>, <xref ref-type="fig" rid="F4">18</xref>; <xref ref-type="bibr" rid="B5">Bond 2012</xref>: fig. 128). However, the spination pattern in leg I, the embolus and bulb shape (Figs <xref ref-type="fig" rid="F3">10</xref>, <xref ref-type="fig" rid="F3">12</xref>), the spination pattern on the ventral and prolateral part of palps tibiae (Fig. <xref ref-type="fig" rid="F3">11</xref>) (absent in <italic><tp:taxon-name><tp:taxon-name-part taxon-name-part-type="genus">Aptostichus</tp:taxon-name-part> <tp:taxon-name-part taxon-name-part-type="species">asmodaeus</tp:taxon-name-part></tp:taxon-name></italic>; <xref ref-type="bibr" rid="B5">Bond 2012</xref>: figs 131, 132), and the opisthosoma dorsal pattern differ in both species (<xref ref-type="bibr" rid="B5">Bond 2012</xref>: figs 127–132). Following <xref ref-type="bibr" rid="B5">Bond (2012)</xref> and the synapomorphies that support each species groups, <italic><tp:taxon-name><tp:taxon-name-part taxon-name-part-type="genus">Aptostichus</tp:taxon-name-part> <tp:taxon-name-part taxon-name-part-type="species">sabinae</tp:taxon-name-part></tp:taxon-name></italic> sp. n. does not fit into any of the groups. The <italic><tp:taxon-name><tp:taxon-name-part taxon-name-part-type="species">sierra</tp:taxon-name-part></tp:taxon-name></italic> species group composed by four species is supported by two synapomorphies: long sternum and a long male metatarsus I (<xref ref-type="bibr" rid="B5">Bond 2012</xref>: figs 337, 338, 340), in <italic><tp:taxon-name><tp:taxon-name-part taxon-name-part-type="genus">Aptostichus</tp:taxon-name-part> <tp:taxon-name-part taxon-name-part-type="species">sabinae</tp:taxon-name-part></tp:taxon-name></italic> the sternum is nonagonal shaped (Fig. <xref ref-type="fig" rid="F1">4</xref>) and the male metatarsus I is shorter (Figs <xref ref-type="fig" rid="F4">13</xref>, <xref ref-type="fig" rid="F4">14</xref>). The <italic><tp:taxon-name><tp:taxon-name-part taxon-name-part-type="species">simus</tp:taxon-name-part></tp:taxon-name></italic> species group composed by eight species and supported by six synapomorphies: 1) absence of cuspules on male endites, present in <italic><tp:taxon-name><tp:taxon-name-part taxon-name-part-type="genus">Aptostichus</tp:taxon-name-part> <tp:taxon-name-part taxon-name-part-type="species">sabinae</tp:taxon-name-part></tp:taxon-name></italic> (Fig. <xref ref-type="fig" rid="F2">7</xref>); 2) male palpal tibia stout (<xref ref-type="bibr" rid="B5">Bond 2012</xref>: figs 278, 287), in <italic><tp:taxon-name><tp:taxon-name-part taxon-name-part-type="genus">Aptostichus</tp:taxon-name-part> <tp:taxon-name-part taxon-name-part-type="species">sabinae</tp:taxon-name-part></tp:taxon-name></italic> the palpal tibia is thinner (Figs <xref ref-type="fig" rid="F3">8</xref>, <xref ref-type="fig" rid="F3">9</xref>); 3) male palpal tibia spines short and positioned retrolaterally (<xref ref-type="bibr" rid="B5">Bond 2012</xref>: figs 278, 287), in <italic><tp:taxon-name><tp:taxon-name-part taxon-name-part-type="genus">Aptostichus</tp:taxon-name-part> <tp:taxon-name-part taxon-name-part-type="species">sabinae</tp:taxon-name-part></tp:taxon-name></italic> the palpal tibia spines are long, scattered and positioned prolaterally (Figs <xref ref-type="fig" rid="F3">8</xref>, <xref ref-type="fig" rid="F3">9</xref>); 4) stout embolus (<xref ref-type="bibr" rid="B5">Bond 2012</xref>: figs 277, 306), <italic><tp:taxon-name><tp:taxon-name-part taxon-name-part-type="genus">Aptostichus</tp:taxon-name-part> <tp:taxon-name-part taxon-name-part-type="species">sabinae</tp:taxon-name-part></tp:taxon-name></italic> has a long and thin embolus (Figs <xref ref-type="fig" rid="F3">10</xref>, <xref ref-type="fig" rid="F3">12</xref>); 5) embolus is dorsal - ventrally compressed (<xref ref-type="bibr" rid="B5">Bond 2012</xref>: figs 277), in <italic><tp:taxon-name><tp:taxon-name-part taxon-name-part-type="genus">Aptostichus</tp:taxon-name-part> <tp:taxon-name-part taxon-name-part-type="species">sabinae</tp:taxon-name-part></tp:taxon-name></italic> is not (Figs <xref ref-type="fig" rid="F3">8</xref>, <xref ref-type="fig" rid="F3">9</xref>, <xref ref-type="fig" rid="F3">10</xref>, <xref ref-type="fig" rid="F3">12</xref>); and 6) retrolateral, distal most aspect of the cymbium formed as a distinct process (<xref ref-type="bibr" rid="B5">Bond 2012</xref>: fig. 277), absent in <italic><tp:taxon-name><tp:taxon-name-part taxon-name-part-type="genus">Aptostichus</tp:taxon-name-part> <tp:taxon-name-part taxon-name-part-type="species">sabinae</tp:taxon-name-part></tp:taxon-name></italic> (Fig. <xref ref-type="fig" rid="F3">10</xref>). The <italic><tp:taxon-name><tp:taxon-name-part taxon-name-part-type="species">hesperus</tp:taxon-name-part></tp:taxon-name></italic> species group, composed by thirteen species, is supported mainly by an offset retrolaretal rastellar spine (<xref ref-type="bibr" rid="B5">Bond 2012</xref>: fig. 189), which is absent in <italic><tp:taxon-name><tp:taxon-name-part taxon-name-part-type="genus">Aptostichus</tp:taxon-name-part> <tp:taxon-name-part taxon-name-part-type="species">sabinae</tp:taxon-name-part></tp:taxon-name></italic> (Fig. <xref ref-type="fig" rid="F2">5</xref>). Also, four characters support the monophyly of this species group: 1) lighter carapace and 2) abdominal coloration, whereas in <italic><tp:taxon-name><tp:taxon-name-part taxon-name-part-type="genus">Aptostichus</tp:taxon-name-part> <tp:taxon-name-part taxon-name-part-type="species">sabinae</tp:taxon-name-part></tp:taxon-name></italic> both colorations are darker than the other species of the group (Figs <xref ref-type="fig" rid="F1">1</xref>, <xref ref-type="fig" rid="F1">3</xref>); and 4) long and 5) sinuous spermathecal stalk, is unknown in <italic><tp:taxon-name><tp:taxon-name-part taxon-name-part-type="genus">Aptostichus</tp:taxon-name-part> <tp:taxon-name-part taxon-name-part-type="species">sabinae</tp:taxon-name-part></tp:taxon-name></italic>. Finally, the <italic><tp:taxon-name><tp:taxon-name-part taxon-name-part-type="species">atomarius</tp:taxon-name-part></tp:taxon-name></italic> species group, the most diverse and composed by fifteen species, is supported by three weak synapomorphies: 1) heavy carapace pubescence (<xref ref-type="bibr" rid="B5">Bond 2012</xref>: figs 101, 113), 2) dense female tarsal scopulae (38) and a distinct secondary spermathecal bulb. However, the carapace of <italic><tp:taxon-name><tp:taxon-name-part taxon-name-part-type="genus">Aptostichus</tp:taxon-name-part> <tp:taxon-name-part taxon-name-part-type="species">sabinae</tp:taxon-name-part></tp:taxon-name></italic> has a slight carapace pubescence (Fig. <xref ref-type="fig" rid="F1">3</xref>), and the spermathecal bulb is unknown so far. Because to the synapomorphies explained above and mostly of them absent in <italic><tp:taxon-name><tp:taxon-name-part taxon-name-part-type="genus">Aptostichus</tp:taxon-name-part> <tp:taxon-name-part taxon-name-part-type="species">sabinae</tp:taxon-name-part></tp:taxon-name></italic>, its placement within any of the species group proposed by <xref ref-type="bibr" rid="B5">Bond (2012)</xref> is uncertain. For that reason, we consider this new species as <italic>inserta sedis</italic> until the female of the species and more data and mainly new species from Mexico can be collected.</p></tp:treatment-sec><tp:treatment-sec sec-type="natural history" id="SECID0EILAG"><title>Natural history.</title><p>The holotype specimen was hand collected inside a cave, in a temperate forest at 1919 m of elevation. Although the specimen was collected in a cave, it does not present any troglomorphism or adaptation to cave life, and so might be considered a trogloxene.</p></tp:treatment-sec><tp:treatment-sec sec-type="distribution" id="SECID0ENLAG"><title>Distribution.</title><p>Known only from the type locality (Fig. <xref ref-type="fig" rid="F12">53</xref>).</p><!--PageBreak--></tp:treatment-sec><tp:treatment-sec><!--Section generated to contain objects referenced in tp:taxon-treatment.--><fig id="F12" position="float" orientation="portrait"><label>Figure 53.</label><caption><p>Known distribution records of <italic><tp:taxon-name><tp:taxon-name-part taxon-name-part-type="genus">Aptostichus</tp:taxon-name-part> <tp:taxon-name-part taxon-name-part-type="species">sabinae</tp:taxon-name-part></tp:taxon-name></italic> sp. n. (red) (Oaxaca state), and <italic><tp:taxon-name><tp:taxon-name-part taxon-name-part-type="genus">Eucteniza</tp:taxon-name-part> <tp:taxon-name-part taxon-name-part-type="species">zapatista</tp:taxon-name-part></tp:taxon-name></italic> Bond &amp; Godwin, 2013 (blue) (Tlaxcala and Puebla states).</p></caption><graphic xmlns:xlink="http://www.w3.org/1999/xlink" xlink:href="zookeys-641-081-g012.jpg" position="float" orientation="portrait" xlink:type="simple" id="oo_115267.jpg"/></fig></tp:treatment-sec><ref-list><ref id="B5"><mixed-citation xmlns:xlink="http://www.w3.org/1999/xlink" xlink:type="simple">
          <person-group><name name-style="western"><surname>Bond</surname><given-names>JE</given-names></name></person-group> (<year>2012</year>) <article-title>Phylogenetic treatment and taxonomic revision of the trapdoor spider genus <italic><tp:taxon-name><tp:taxon-name-part taxon-name-part-type="genus">Aptostichus</tp:taxon-name-part></tp:taxon-name></italic> Simon (<tp:taxon-name><tp:taxon-name-part taxon-name-part-type="order">Araneae</tp:taxon-name-part></tp:taxon-name>, <tp:taxon-name><tp:taxon-name-part taxon-name-part-type="suborder">Mygalomorphae</tp:taxon-name-part></tp:taxon-name>, <tp:taxon-name><tp:taxon-name-part taxon-name-part-type="family">Euctenizidae</tp:taxon-name-part></tp:taxon-name>).</article-title> <source>ZooKeys</source> <volume>252</volume>: <fpage>1</fpage>–<lpage>209</lpage>. <ext-link xlink:type="simple" ext-link-type="doi" xlink:href="10.3897/zookeys.252.3588">https://doi.org/10.3897/zookeys.252.3588</ext-link></mixed-citation></ref></ref-list></tp:taxon-treatment>
