# Supplementary material for: On the trapdoor spiders of Mexico: description of the first new species of the spider genus Aptostichus from Mexico and the description of the female of Eucteniza zapatista (Araneae, Mygalomorphae, Euctenizidae)
Source: Zookeys. 2016 Dec 16;(641):81–102. doi: 10.3897/zookeys.641.10521 (PMC5240349; doi:10.3897/zookeys.641.10521)
Supplement: XML Treatment for Eucteniza [file zookeys.641.10521-treatment3.xml]

<!DOCTYPE tp:taxon-treatment
  PUBLIC "-//TaxonX//DTD Taxonomic Treatment Publishing DTD v0 20100105//EN" "tax-treatment-NSO.dtd">
<tp:taxon-treatment xmlns:tp="http://www.plazi.org/taxpub"><tp:treatment-meta><kwd-group><label>Taxon classification</label><kwd><named-content content-type="kingdom">Animalia</named-content></kwd><kwd><named-content content-type="order">Araneae</named-content></kwd><kwd><named-content content-type="family">Euctenizidae</named-content></kwd></kwd-group><mixed-citation publication-type="journal"><person-group><name><surname>Valdez-Mondragón</surname><given-names>Alejandro</given-names></name><name><surname>Cortez-Roldán</surname><given-names>Mayra R.</given-names></name></person-group><article-title>On the trapdoor spiders of Mexico: description of the first new species of the spider genus <italic><tp:taxon-name><tp:taxon-name-part taxon-name-part-type="genus">Aptostichus</tp:taxon-name-part></tp:taxon-name></italic> from Mexico and the description of the female of <italic><tp:taxon-name><tp:taxon-name-part taxon-name-part-type="genus">Eucteniza</tp:taxon-name-part> <tp:taxon-name-part taxon-name-part-type="species">zapatista</tp:taxon-name-part></tp:taxon-name></italic> (<tp:taxon-name><tp:taxon-name-part taxon-name-part-type="order">Araneae</tp:taxon-name-part></tp:taxon-name>, <tp:taxon-name><tp:taxon-name-part taxon-name-part-type="suborder">Mygalomorphae</tp:taxon-name-part></tp:taxon-name>, <tp:taxon-name><tp:taxon-name-part taxon-name-part-type="family">Euctenizidae</tp:taxon-name-part></tp:taxon-name>)</article-title><source>Zookeys</source><day>16</day><month>12</month><year>2016</year><volume>2016</volume><issue>641</issue><fpage>81</fpage><lpage>102</lpage><pub-id pub-id-type="doi">10.3897/zookeys.641.10521</pub-id></mixed-citation></tp:treatment-meta><tp:nomenclature><label>Genus</label><tp:taxon-name>
              <tp:taxon-name-part taxon-name-part-type="genus">Eucteniza</tp:taxon-name-part>
            </tp:taxon-name><tp:taxon-authority>Ausserer, 1875</tp:taxon-authority></tp:nomenclature><tp:treatment-sec sec-type="Type species" id="SECID0EENAG12"><title>Type species.</title><p><italic><tp:taxon-name><tp:taxon-name-part taxon-name-part-type="genus">Eucteniza</tp:taxon-name-part> <tp:taxon-name-part taxon-name-part-type="species">mexicana</tp:taxon-name-part></tp:taxon-name></italic> Ausserer, 1875.</p></tp:treatment-sec><tp:treatment-sec sec-type="diagnosis" id="SECID0EENAG"><title>Diagnosis.</title><p>For updated diagnosis of the genus see <xref ref-type="bibr" rid="B1">Bond and Godwin (2013)</xref>: 36.</p></tp:treatment-sec><tp:treatment-sec sec-type="description" id="SECID0EONAG"><title>General description.</title><p>For updated description of the genus see <xref ref-type="bibr" rid="B1">Bond and Godwin (2013)</xref>: 36.</p></tp:treatment-sec><tp:treatment-sec sec-type="Composition" id="SECID0EYNAG"><title>Composition.</title><p>
              <italic><tp:taxon-name><tp:taxon-name-part taxon-name-part-type="genus">Eucteniza</tp:taxon-name-part> <tp:taxon-name-part taxon-name-part-type="species">cabowabo</tp:taxon-name-part></tp:taxon-name></italic> Bond &amp; Godwin, 2013; <italic><tp:taxon-name><tp:taxon-name-part taxon-name-part-type="genus">Eucteniza</tp:taxon-name-part> <tp:taxon-name-part taxon-name-part-type="species">caprica</tp:taxon-name-part></tp:taxon-name></italic> Bond &amp; Godwin, 2013; <italic><tp:taxon-name><tp:taxon-name-part taxon-name-part-type="genus">Eucteniza</tp:taxon-name-part> <tp:taxon-name-part taxon-name-part-type="species">chichimeca</tp:taxon-name-part></tp:taxon-name></italic> Bond &amp; Godwin, 2013; <italic><tp:taxon-name><tp:taxon-name-part taxon-name-part-type="genus">Eucteniza</tp:taxon-name-part> <tp:taxon-name-part taxon-name-part-type="species">coylei</tp:taxon-name-part></tp:taxon-name></italic> Bond &amp; Godwin, 2013; <italic><tp:taxon-name><tp:taxon-name-part taxon-name-part-type="genus">Eucteniza</tp:taxon-name-part> <tp:taxon-name-part taxon-name-part-type="species">diablo</tp:taxon-name-part></tp:taxon-name></italic> Bond &amp; Godwin, 2013; <italic><tp:taxon-name><tp:taxon-name-part taxon-name-part-type="genus">Eucteniza</tp:taxon-name-part> <tp:taxon-name-part taxon-name-part-type="species">golondrina</tp:taxon-name-part></tp:taxon-name></italic> Bond &amp; Godwin, 2013; <italic><tp:taxon-name><tp:taxon-name-part taxon-name-part-type="genus">Eucteniza</tp:taxon-name-part> <tp:taxon-name-part taxon-name-part-type="species">hidalgo</tp:taxon-name-part></tp:taxon-name></italic> Bond &amp; Godwin, 2013; <italic><tp:taxon-name><tp:taxon-name-part taxon-name-part-type="genus">Eucteniza</tp:taxon-name-part> <tp:taxon-name-part taxon-name-part-type="species">huasteca</tp:taxon-name-part></tp:taxon-name></italic> Bond &amp; Godwin, 2013; <italic><tp:taxon-name><tp:taxon-name-part taxon-name-part-type="genus">Eucteniza</tp:taxon-name-part> <tp:taxon-name-part taxon-name-part-type="species">mexicana</tp:taxon-name-part></tp:taxon-name></italic> Ausserer, 1875; <italic><tp:taxon-name><tp:taxon-name-part taxon-name-part-type="genus">Eucteniza</tp:taxon-name-part> <tp:taxon-name-part taxon-name-part-type="species">panchovillai</tp:taxon-name-part></tp:taxon-name></italic> Bond &amp; Godwin, 2013; <italic><tp:taxon-name><tp:taxon-name-part taxon-name-part-type="genus">Eucteniza</tp:taxon-name-part> <tp:taxon-name-part taxon-name-part-type="species">relata</tp:taxon-name-part></tp:taxon-name></italic> (O. Pickard-Cambridge, 1895); <italic><tp:taxon-name><tp:taxon-name-part taxon-name-part-type="genus">Eucteniza</tp:taxon-name-part> <tp:taxon-name-part taxon-name-part-type="species">ronnewtoni</tp:taxon-name-part></tp:taxon-name></italic> Bond &amp; Godwin, 2013, <italic><tp:taxon-name><tp:taxon-name-part taxon-name-part-type="genus">Eucteniza</tp:taxon-name-part> <tp:taxon-name-part taxon-name-part-type="species">rosalia</tp:taxon-name-part></tp:taxon-name></italic> Bond &amp; Godwin, 2013; and <italic><tp:taxon-name><tp:taxon-name-part taxon-name-part-type="genus">Eucteniza</tp:taxon-name-part> <tp:taxon-name-part taxon-name-part-type="species">zapatista</tp:taxon-name-part></tp:taxon-name></italic> Bond &amp; Godwin, 2013. Total: 14 species.</p></tp:treatment-sec><tp:treatment-sec sec-type="distribution" id="SECID0EMSAG"><title>Distribution.</title><p>Mainly from Baja California, along to the Sierra Madre Oriental and central part of the Transmexican Volcanic Belt (<xref ref-type="bibr" rid="B1">Bond and Godwin 2013</xref>: fig. 1), and with only one described species from Texas, United States.</p></tp:treatment-sec><ref-list><ref id="B1"><mixed-citation xmlns:xlink="http://www.w3.org/1999/xlink" xlink:type="simple">
          <person-group><name name-style="western"><surname>Bond</surname><given-names>JE</given-names></name><name name-style="western"><surname>Godwin</surname><given-names>RL</given-names></name></person-group> (<year>2013</year>) <article-title>Taxonomic revision of the Trapdoor spider genus <italic><tp:taxon-name><tp:taxon-name-part taxon-name-part-type="genus">Eucteniza</tp:taxon-name-part></tp:taxon-name></italic> Ausserer (<tp:taxon-name><tp:taxon-name-part taxon-name-part-type="order">Araneae</tp:taxon-name-part></tp:taxon-name>, <tp:taxon-name><tp:taxon-name-part taxon-name-part-type="suborder">Mygalomorphae</tp:taxon-name-part></tp:taxon-name>, <tp:taxon-name><tp:taxon-name-part taxon-name-part-type="family">Euctenizidae</tp:taxon-name-part></tp:taxon-name>).</article-title> <source>ZooKeys</source> <volume>356</volume>: <fpage>31</fpage>–<lpage>67</lpage>. <ext-link xlink:type="simple" ext-link-type="doi" xlink:href="10.3897/zookeys.356.6227">https://doi.org/10.3897/zookeys.356.6227</ext-link></mixed-citation></ref></ref-list></tp:taxon-treatment>
