# Supplementary material for: On the trapdoor spiders of Mexico: description of the first new species of the spider genus Aptostichus from Mexico and the description of the female of Eucteniza zapatista (Araneae, Mygalomorphae, Euctenizidae)
Source: Zookeys. 2016 Dec 16;(641):81–102. doi: 10.3897/zookeys.641.10521 (PMC5240349; doi:10.3897/zookeys.641.10521)
Supplement: XML Treatment for Eucteniza zapatista [file zookeys.641.10521-treatment4.xml]

<!DOCTYPE tp:taxon-treatment
  PUBLIC "-//TaxonX//DTD Taxonomic Treatment Publishing DTD v0 20100105//EN" "tax-treatment-NSO.dtd">
<tp:taxon-treatment xmlns:tp="http://www.plazi.org/taxpub"><tp:treatment-meta><kwd-group><label>Taxon classification</label><kwd><named-content content-type="kingdom">Animalia</named-content></kwd><kwd><named-content content-type="order">Araneae</named-content></kwd><kwd><named-content content-type="family">Euctenizidae</named-content></kwd></kwd-group><mixed-citation publication-type="journal"><person-group><name><surname>Valdez-Mondragón</surname><given-names>Alejandro</given-names></name><name><surname>Cortez-Roldán</surname><given-names>Mayra R.</given-names></name></person-group><article-title>On the trapdoor spiders of Mexico: description of the first new species of the spider genus <italic><tp:taxon-name><tp:taxon-name-part taxon-name-part-type="genus">Aptostichus</tp:taxon-name-part></tp:taxon-name></italic> from Mexico and the description of the female of <italic><tp:taxon-name><tp:taxon-name-part taxon-name-part-type="genus">Eucteniza</tp:taxon-name-part> <tp:taxon-name-part taxon-name-part-type="species">zapatista</tp:taxon-name-part></tp:taxon-name></italic> (<tp:taxon-name><tp:taxon-name-part taxon-name-part-type="order">Araneae</tp:taxon-name-part></tp:taxon-name>, <tp:taxon-name><tp:taxon-name-part taxon-name-part-type="suborder">Mygalomorphae</tp:taxon-name-part></tp:taxon-name>, <tp:taxon-name><tp:taxon-name-part taxon-name-part-type="family">Euctenizidae</tp:taxon-name-part></tp:taxon-name>)</article-title><source>Zookeys</source><day>16</day><month>12</month><year>2016</year><volume>2016</volume><issue>641</issue><fpage>81</fpage><lpage>102</lpage><pub-id pub-id-type="doi">10.3897/zookeys.641.10521</pub-id></mixed-citation></tp:treatment-meta><tp:nomenclature><tp:taxon-name>
              <tp:taxon-name-part taxon-name-part-type="genus">Eucteniza</tp:taxon-name-part>
              <tp:taxon-name-part taxon-name-part-type="species">zapatista</tp:taxon-name-part>
            </tp:taxon-name><tp:taxon-authority>Bond &amp; Godwin, 2013</tp:taxon-authority><xref ref-type="fig" rid="F5">Figs 21–24</xref><xref ref-type="fig" rid="F6">, 25–27</xref><xref ref-type="fig" rid="F7">, 28–31</xref><xref ref-type="fig" rid="F8">, 32–39</xref><xref ref-type="fig" rid="F9">, 40–44</xref><xref ref-type="fig" rid="F10">, 45–49</xref><xref ref-type="fig" rid="F11">, 50–51</xref><tp:nomenclature-citation-list><tp:nomenclature-citation><tp:taxon-name>
                  <tp:taxon-name-part taxon-name-part-type="genus">Eucteniza</tp:taxon-name-part> <tp:taxon-name-part taxon-name-part-type="species">zapatista</tp:taxon-name-part></tp:taxon-name><comment>Bond &amp; Godwin, 2013: 54, f. 48–52 (Dm)</comment></tp:nomenclature-citation></tp:nomenclature-citation-list><!--PageBreak--></tp:nomenclature><tp:treatment-sec sec-type="Type data" id="SECID0E6UAG"><title>Type data.</title><p>MEXICO: Puebla: 1♂ holotype (EU012) (not examined), from Paso de Cortés (lat 19.1167°, lon -98.76676°, 3000 m), 18-July-1943, C. Bolivar Col. Holotype deposited in <named-content xmlns:xlink="http://www.w3.org/1999/xlink" content-type="dwc:institutional_code" xlink:type="simple">AMNH</named-content>.</p></tp:treatment-sec><tp:treatment-sec sec-type="material" id="SECID0ENVAG"><title>Material examined.</title><p>MEXICO: Tlaxcala: 4♂♂ (<abbrev xmlns:xlink="http://www.w3.org/1999/xlink" content-type="institution" xlink:title="Laboratory of Arachnology, Laboratorio Regional de Biodiversidad y Cultivo de Tejidos Vegetales of the Instituto de Biología UNAM" id="ABBRID0ETVAG" xlink:type="simple">LATLAX</abbrev>-Ara0031) (pitfall traps) from 1.5 km al Oeste de la Estación Científica del Parque Nacional La Malinche (<abbrev xmlns:xlink="http://www.w3.org/1999/xlink" content-type="institution" xlink:title="Parque Nacional La Malinche" id="ABBRID0EYVAG" xlink:type="simple">PNLM</abbrev>) (<named-content xmlns:xlink="http://www.w3.org/1999/xlink" content-type="dwc:verbatimCoordinates" xlink:type="simple"><named-content content-type="geo-json" specific-use="{&#34;type&#34;:&#34;Point&#34;,&#34;coordinates&#34;:[-98.003360,19.245440]}" id="NCID0EAWAG" xlink:type="simple">lat 19.24544°, lon -98.00336°</named-content></named-content>, 3250 m), Municipio Ixtenco, 25-April-2016, A. Valdez, M. Cortez, A. Juárez Cols. 1♂ (<abbrev xmlns:xlink="http://www.w3.org/1999/xlink" content-type="institution" xlink:title="Laboratory of Arachnology, Laboratorio Regional de Biodiversidad y Cultivo de Tejidos Vegetales of the Instituto de Biología UNAM" id="ABBRID0EFWAG" xlink:type="simple">LATLAX</abbrev>-Ara0033) from Carretera Perimetral con entronque Albergue IMSS Parque Nacional La Malinche (<abbrev xmlns:xlink="http://www.w3.org/1999/xlink" content-type="institution" xlink:title="Parque Nacional La Malinche" id="ABBRID0EKWAG" xlink:type="simple">PNLM</abbrev>), Municipio Ixtenco, 4-May-2016, A. Ramírez Col. 1♀ (<abbrev xmlns:xlink="http://www.w3.org/1999/xlink" content-type="institution" xlink:title="Laboratory of Arachnology, Laboratorio Regional de Biodiversidad y Cultivo de Tejidos Vegetales of the Instituto de Biología UNAM" id="ABBRID0EPWAG" xlink:type="simple">LATLAX</abbrev>-Ara0032) (hand collected) from Parque Nacional La Malinche (<abbrev xmlns:xlink="http://www.w3.org/1999/xlink" content-type="institution" xlink:title="Parque Nacional La Malinche" id="ABBRID0EUWAG" xlink:type="simple">PNLM</abbrev>) (hand collected), El Pasaje (<named-content xmlns:xlink="http://www.w3.org/1999/xlink" content-type="dwc:verbatimCoordinates" xlink:type="simple"><named-content content-type="geo-json" specific-use="{&#34;type&#34;:&#34;Point&#34;,&#34;coordinates&#34;:[-97.979420,19.253040]}" id="NCID0E3WAG" xlink:type="simple">lat 19.25304°, lon - 97.97942°</named-content></named-content>, 3030 m), Municipio Ixtenco, 03-July-2016, V. Jiménez, A. Díaz Cols.</p></tp:treatment-sec><tp:treatment-sec sec-type="diagnosis" id="SECID0EBXAG"><title>Diagnosis.</title><p>
              <xref ref-type="bibr" rid="B1">Bond and Godwin 2013</xref>: “Male <italic><tp:taxon-name><tp:taxon-name-part taxon-name-part-type="genus">Eucteniza</tp:taxon-name-part> <tp:taxon-name-part taxon-name-part-type="species">zapatista</tp:taxon-name-part></tp:taxon-name></italic> Bond and Godwin, 2013 leg I morphology is similar to <italic><tp:taxon-name><tp:taxon-name-part taxon-name-part-type="genus">Eucteniza</tp:taxon-name-part> <tp:taxon-name-part taxon-name-part-type="species">diablo</tp:taxon-name-part></tp:taxon-name></italic> Bond and Godwin, 2013; however it lacks tarsal spines and has a more inflated or swollen tibia (Figs <xref ref-type="fig" rid="F8">32</xref>, <xref ref-type="fig" rid="F8">33</xref>, <xref ref-type="fig" rid="F8">36</xref>, <xref ref-type="fig" rid="F9">40–44</xref>). Males can be further distinguished from all other species by having an extensive patch of spines on the retrolateral distal aspect of the palpal tibia (Figs <xref ref-type="fig" rid="F7">28–30</xref>)”. Also, ventrally tibia I with very stout and paired megaspines, close each other (Figs <xref ref-type="fig" rid="F8">36</xref>, <xref ref-type="fig" rid="F8">38</xref>). Females with similar spermathecae to <italic><tp:taxon-name><tp:taxon-name-part taxon-name-part-type="genus">Eucteniza</tp:taxon-name-part> <tp:taxon-name-part taxon-name-part-type="species">diablo</tp:taxon-name-part></tp:taxon-name></italic>, however in <italic><tp:taxon-name><tp:taxon-name-part taxon-name-part-type="genus">Eucteniza</tp:taxon-name-part> <tp:taxon-name-part taxon-name-part-type="species">zapatista</tp:taxon-name-part></tp:taxon-name></italic> the spermathecae has a dark stalk and the bulbs with porous sculpture (Fig. <xref ref-type="fig" rid="F10">49</xref>), whereas in <italic><tp:taxon-name><tp:taxon-name-part taxon-name-part-type="genus">Eucteniza</tp:taxon-name-part> <tp:taxon-name-part taxon-name-part-type="species">diablo</tp:taxon-name-part></tp:taxon-name></italic> only the basal part of the bulbs is dark and the bulbs lack porous sculpture (<xref ref-type="bibr" rid="B1">Bond and Godwin 2013</xref>: fig. 36).</p><fig id="F5" position="float" orientation="portrait"><label>Figures 21–24.</label><caption><p>
          <italic><tp:taxon-name><tp:taxon-name-part taxon-name-part-type="genus">Eucteniza</tp:taxon-name-part> <tp:taxon-name-part taxon-name-part-type="species">zapatista</tp:taxon-name-part></tp:taxon-name></italic> Bond &amp; Godwin, 2013. Male: <bold>21–22</bold> Habitus, dorsal and ventral views respectively <bold>23</bold> Carapace, dorsal view <bold>24</bold> Prosoma, ventral view showing coxae, sternum, labium, and endites. Scale bars 0.5 mm (<bold>23</bold>, <bold>24</bold>), 1 mm (<bold>21</bold>, <bold>22</bold>).</p></caption><graphic xmlns:xlink="http://www.w3.org/1999/xlink" xlink:href="zookeys-641-081-g005.jpg" position="float" orientation="portrait" xlink:type="simple" id="oo_115249.jpg"/></fig><fig id="F6" position="float" orientation="portrait"><label>Figures 25–27.</label><caption><p>
          <italic><tp:taxon-name><tp:taxon-name-part taxon-name-part-type="genus">Eucteniza</tp:taxon-name-part> <tp:taxon-name-part taxon-name-part-type="species">zapatista</tp:taxon-name-part></tp:taxon-name></italic> Bond &amp; Godwin, 2013. Male: <bold>25</bold> Labium and endites, ventral view <bold>26</bold> Ocular region <bold>27</bold> Opisthosoma, ventral view, showing spinnerets. Scale bars 0.5 mm (<bold>26</bold>), 1 mm (<bold>25</bold>), 2 mm (<bold>27</bold>).</p></caption><graphic xmlns:xlink="http://www.w3.org/1999/xlink" xlink:href="zookeys-641-081-g006.jpg" position="float" orientation="portrait" xlink:type="simple" id="oo_115260.jpg"/></fig><fig id="F7" position="float" orientation="portrait"><label>Figures 28–31.</label><caption><p>
          <italic><tp:taxon-name><tp:taxon-name-part taxon-name-part-type="genus">Eucteniza</tp:taxon-name-part> <tp:taxon-name-part taxon-name-part-type="species">zapatista</tp:taxon-name-part></tp:taxon-name></italic> Bond &amp; Godwin, 2013. Male: <bold>28–29</bold> Left palp, prolateral and retrolateral views respectively <bold>30</bold> Left palp, ventral view <bold>31</bold> Detail of the bulb and embolus, ventral view. Scale bars 0.5 mm (<bold>31</bold>), 2 mm (<bold>28–30</bold>).</p></caption><graphic xmlns:xlink="http://www.w3.org/1999/xlink" xlink:href="zookeys-641-081-g007.jpg" position="float" orientation="portrait" xlink:type="simple" id="oo_115265.jpg"/></fig><fig id="F8" position="float" orientation="portrait"><label>Figures 32–39.</label><caption><p>
          <italic><tp:taxon-name><tp:taxon-name-part taxon-name-part-type="genus">Eucteniza</tp:taxon-name-part> <tp:taxon-name-part taxon-name-part-type="species">zapatista</tp:taxon-name-part></tp:taxon-name></italic> Bond &amp; Godwin, 2013. Male: <bold>32–33</bold> Left leg I, prolateral and retrolateral views respectively <bold>34–35</bold> Left leg II, prolateral and retrolateral views respectively <bold>36</bold> Tibia I, retrolateral view <bold>37</bold> Tibia II, retrolateral view <bold>38</bold> Detail of the paired megaspines on tibia I <bold>39</bold> Scopulae on tarsus I, retrolateral view. Scale bars 1 mm (<bold>38</bold>, <bold>39</bold>), 2 mm (<bold>36</bold>, <bold>37</bold>), 5 mm (<bold>32–35</bold>).</p></caption><graphic xmlns:xlink="http://www.w3.org/1999/xlink" xlink:href="zookeys-641-081-g008.jpg" position="float" orientation="portrait" xlink:type="simple" id="oo_115266.jpg"/></fig><fig id="F9" position="float" orientation="portrait"><label>Figures 40–44.</label><caption><p>
          <italic><tp:taxon-name><tp:taxon-name-part taxon-name-part-type="genus">Eucteniza</tp:taxon-name-part> <tp:taxon-name-part taxon-name-part-type="species">zapatista</tp:taxon-name-part></tp:taxon-name></italic> Bond &amp; Godwin, 2013. Male: Morphological variation in the shape of the tibia I and macrospines of the five males collected for this study. Scale bars 2 mm.</p></caption><graphic xmlns:xlink="http://www.w3.org/1999/xlink" xlink:href="zookeys-641-081-g009.jpg" position="float" orientation="portrait" xlink:type="simple" id="oo_115257.jpg"/></fig><fig id="F10" position="float" orientation="portrait"><label>Figures 45–49.</label><caption><p>
          <italic><tp:taxon-name><tp:taxon-name-part taxon-name-part-type="genus">Eucteniza</tp:taxon-name-part> <tp:taxon-name-part taxon-name-part-type="species">zapatista</tp:taxon-name-part></tp:taxon-name></italic> Bond &amp; Godwin, 2013. Female: <bold>45</bold> Habitus dorsal <bold>46</bold> carapace, dorsal view <bold>47</bold> Endites, ventral view; detail of the cuspules <bold>48</bold> Prosoma, ventral view showing coxae, sternum, labium and endites <bold>49</bold> Spermathecae, dorsal view. Scale bars 1 mm (<bold>49</bold>), 2 mm (<bold>47</bold>), 5 mm (<bold>46</bold>, <bold>48</bold>), 10 mm (<bold>45</bold>).</p></caption><graphic xmlns:xlink="http://www.w3.org/1999/xlink" xlink:href="zookeys-641-081-g010.jpg" position="float" orientation="portrait" xlink:type="simple" id="oo_115259.jpg"/></fig><fig id="F11" position="float" orientation="portrait"><label>Figures 50–52.</label><caption><p>
          <bold>50</bold>, <bold>51</bold> Live female of <italic><tp:taxon-name><tp:taxon-name-part taxon-name-part-type="genus">Eucteniza</tp:taxon-name-part> <tp:taxon-name-part taxon-name-part-type="species">zapatista</tp:taxon-name-part></tp:taxon-name></italic> Bond &amp; Godwin, 2013 outside of her burrow (photos by Victor H. Jiménez Arcos) <bold>52</bold> Pine forest of the Parque Nacional la Malinche (<abbrev xmlns:xlink="http://www.w3.org/1999/xlink" content-type="institution" xlink:title="Parque Nacional La Malinche" id="ABBRID0E4BBG" xlink:type="simple">PNLM</abbrev>), Tlaxcala, Mexico, where the specimens of <italic><tp:taxon-name><tp:taxon-name-part taxon-name-part-type="genus">Eucteniza</tp:taxon-name-part> <tp:taxon-name-part taxon-name-part-type="species">zapatista</tp:taxon-name-part></tp:taxon-name></italic> used for this study were collected (photo by Alejandro Valdez Mondragón).</p></caption><graphic xmlns:xlink="http://www.w3.org/1999/xlink" xlink:href="zookeys-641-081-g011.jpg" position="float" orientation="portrait" xlink:type="simple" id="oo_115264.jpg"/></fig><!--PageBreak--><!--PageBreak--></tp:treatment-sec><tp:treatment-sec sec-type="redescription" id="SECID0ETCBG"><title>Redescription.</title><p>
              <bold>Male</bold>: Specimen collected using pitfall traps, preserved and observed in 80% ethanol. <italic>Measurements</italic>: Total length (prosoma + opisthosoma) 17.68. Carapace 8.30 long, 7.40 wide. Clypeus length 0.80. Diameter of AME 0.46, ALE 0.40, PME 0.25, PLE 0.30. Labium: <abbrev xmlns:xlink="http://www.w3.org/1999/xlink" xlink:title="labium length taken from the longest points" id="ABBRID0E4CBG" xlink:type="simple">LBl</abbrev> 0.88, <abbrev xmlns:xlink="http://www.w3.org/1999/xlink" xlink:title="labium width taken from the widest points" id="ABBRID0EBDBG" xlink:type="simple">LBw</abbrev> 1.31. Sternum: <abbrev xmlns:xlink="http://www.w3.org/1999/xlink" xlink:title="sternum length" id="ABBRID0EFDBG" xlink:type="simple">STRl</abbrev> 4.70, <abbrev xmlns:xlink="http://www.w3.org/1999/xlink" xlink:title="sternum width" id="ABBRID0EJDBG" xlink:type="simple">STRw</abbrev> 4.25. Leg lengths: I femur 7.70/ patella 4.30/ tibia 5.90/ metatarsus 5.10/ tarsus 3.10/ total 26.10; II- 7.00/ 3.40/ 5.20/ 5.50/ 3.20/ 24.30; III- 5.90/ 3.30/ 3.75/ 5.90/ 3.70/ 22.55; IV- 7.20/ 3.80/ 6.00/ 6.50/ 3.70/ 27.20. Leg formula: 4-1-2-3. <italic>Prosoma</italic>: Cara<!--PageBreak-->pace longer than wide, protruding anteriorly, with surface smooth, setose in posterior part, hexagonal shaped, dark brown in anteriorly and lighter posteriorly (Figs <xref ref-type="fig" rid="F5">21</xref>, <xref ref-type="fig" rid="F5">23</xref>). Ocular region slightly elevated (Fig. <xref ref-type="fig" rid="F6">26</xref>). Foveal groove deep and procurved, U-shaped (Fig. <xref ref-type="fig" rid="F5">23</xref>). AER slightly procurved, PER recurved. Largest AME, smallest PME (Fig. <xref ref-type="fig" rid="F6">26</xref>). Sternum longer than wide, pyriform shaped, dark orange, setose, with sigilla <!--PageBreak-->(Fig. <xref ref-type="fig" rid="F5">24</xref>). Posterior sternal sigilla large and elongate, medial pair of anterior sigilla moderate in size, anterior pair small and marginal (Fig. <xref ref-type="fig" rid="F5">24</xref>). Labium wider than long, brown, with long setae anteriorly, without cuspules (Fig. <xref ref-type="fig" rid="F6">25</xref>). Endites long and setose, with an apical-prolateral inconspicuous conical apophysis, without cuspules (Fig. <xref ref-type="fig" rid="F6">25</xref>). <italic>Chelicerae</italic>: Promargin furrow with 7 teeth, retromargin furrow with approximately <!--PageBreak-->18–20 small denticles. Rastellum consisting of 6-8 spines on a mound. <italic>Opisthosoma</italic>: Longer than wide, setose, gray, without pattern dorsally; lighter gray ventrally (Figs <xref ref-type="fig" rid="F5">21</xref>, <xref ref-type="fig" rid="F5">22</xref>). Spinnerets beige (Fig. <xref ref-type="fig" rid="F6">27</xref>). PMS small and rounded, single segment, with spigots. PLS long and conical, all 3 segments with spigots: basal segment length &gt; median segment &gt; distal segment. <italic>Legs</italic>: Very light tarsal scopulae on legs I, II, III (Fig. <xref ref-type="fig" rid="F8">39</xref>), absent in IV. Tibiae, metatarsi and tarsi with trichobothria, lacking pattern, only tarsi with slightly staggered dorsal row, variable in number. Legs spination pattern: Tibia I: with paired ventral megaspines (Figs <xref ref-type="fig" rid="F8">32</xref>, <xref ref-type="fig" rid="F8">33</xref>, <xref ref-type="fig" rid="F8">36</xref>) on prominent base (Fig. <xref ref-type="fig" rid="F8">38</xref>); tibiae II: with 1 thin and long megaspine (Figs <xref ref-type="fig" rid="F8">34</xref>, <xref ref-type="fig" rid="F8">35</xref>) on a slender base (Fig. <xref ref-type="fig" rid="F8">37</xref>); tibiae III and IV: scattered long spiniform setae; metatarsi and tarsi with scattered spination pattern. <italic>Pedipalps</italic>: Articles setose. Femora brown, long and cylindrical. Patellae brown, lighter <!--PageBreak-->ventrally (Figs <xref ref-type="fig" rid="F7">28</xref>, <xref ref-type="fig" rid="F7">29</xref>). Tibiae brown, lighter ventrally, long and cylindrical, widened in middle part (Figs <xref ref-type="fig" rid="F7">28</xref>, <xref ref-type="fig" rid="F7">29</xref>). Cymbium brownish and setose, without spines (Figs <xref ref-type="fig" rid="F7">28–30</xref>). Bulb oval, located toward internal part of the pedipalp (Figs <xref ref-type="fig" rid="F7">30</xref>, <xref ref-type="fig" rid="F7">31</xref>). Embolus short, thin and curved, pointing toward retrolateral part of the tibia (Figs <xref ref-type="fig" rid="F7">28–31</xref>).</p><!--PageBreak--><!--PageBreak--></tp:treatment-sec><tp:treatment-sec sec-type="description" id="SECID0ERHBG"><title>Description.</title><p>
              <bold>Female.</bold> Similar to the male, differences: Specimen collected manually, preserved and observed in 80% ethanol. <italic>Measurements</italic>: Total length (prosoma + opisthosoma) 29.50. Carapace 12.20 long, 11.10 wide. Clypeus length 0.80. Diameter of AME 0.47, ALE 0.46, PME 0.23, PLE 0.43. Labium: <abbrev xmlns:xlink="http://www.w3.org/1999/xlink" xlink:title="labium length taken from the longest points" id="ABBRID0E2HBG" xlink:type="simple">LBl</abbrev> 1.31, <abbrev xmlns:xlink="http://www.w3.org/1999/xlink" xlink:title="labium width taken from the widest points" id="ABBRID0E6HBG" xlink:type="simple">LBw</abbrev> 1.87. Sternum: <abbrev xmlns:xlink="http://www.w3.org/1999/xlink" xlink:title="sternum length" id="ABBRID0EDIBG" xlink:type="simple">STRl</abbrev> 7.50, <abbrev xmlns:xlink="http://www.w3.org/1999/xlink" xlink:title="sternum width" id="ABBRID0EHIBG" xlink:type="simple">STRw</abbrev> 6.50. Leg lengths: I femur 9.10/ patella 5.10/ tibia 5.70/ metatarsus 4.30/ tarsus 2.50/ total 26.70; II- 7.60/ 5.10/ 4.80/ 4.00/ 2.20/ 23.70; III- 6.50/ 4.80/ 3.00/ 4.20/ 3.10/ 21.60; IV- 8.90/ 5.50/ 6.70/ 6.00/ 3.40/ 30.50. Leg formula: 4-1-2-3. <italic>Prosoma</italic>: Carapace markedly more anteriorly protruding than the male, small setae posteriorly, lighter brown anteriorly and posterior part markedly lighter color than the male (Figs <xref ref-type="fig" rid="F10">45</xref>, <xref ref-type="fig" rid="F10">46</xref>). Anterior part of ocular region more setose than the male. Sternum darker orange than the male (Fig. <xref ref-type="fig" rid="F10">48</xref>). Anterior pair of small and marginal sigilla more visible than the male (Fig. <xref ref-type="fig" rid="F10">48</xref>). Labium wider than long, brown, with long setae anteriorly, with nine cuspules (Fig. <xref ref-type="fig" rid="F10">47</xref>). Endites brown in retrolateral part, light orange toward prolateral part, with numerous cuspules (Fig. <xref ref-type="fig" rid="F10">47</xref>). <italic>Chelicerae</italic>: Promarginal furrow with nine teeth, retromarginal furrow with approximately 19 small denticles (Fig. <xref ref-type="fig" rid="F10">47</xref>). Rastellum consists of 5-7 spines on a mound. <italic>Opisthosoma</italic>: Setose, lighter gray toward anterior part, darker gray coloration than the male; ventrally, genital area dark brown (Fig. <xref ref-type="fig" rid="F10">48</xref>). Spinnerets dark brown. <italic>Legs</italic>: Short and stout legs compared with the male (Figs <xref ref-type="fig" rid="F10">45</xref>, <xref ref-type="fig" rid="F11">50</xref>, <xref ref-type="fig" rid="F11">51</xref>). Long and dense scopulae on metatarsi and tarsi I, II, absent in III and IV. Legs spination: Legs without megaspines; Tibiae I: v(1+1+1+1); tibiae II: v (1+1+1); tibiae III and IV: scattered long spiniform setae; metatarsi I and II: v(1+2); metatarsi III: v(2+2+1); metatarsi IV: scattered long spiniform setae; tarsi I and II: without spines; tarsi III and IV: with scattered spination pattern. <italic>Pedipalps</italic>: Articles stouter and darker coloration than the male, setose, with long and dense scopulae on tarsi. Tarsi with a single claw; spination pattern: v(1+1). Tibiae with scattered long spiniform setae. <italic>Genital area</italic>: Bulky, trapezoidal shape, setose, brown color (Fig. <xref ref-type="fig" rid="F10">48</xref>). Spermathecae with single oval bulbs, paired, with dark basal stalk, the bulbs seems to be porous (Fig. <xref ref-type="fig" rid="F10">49</xref>).</p></tp:treatment-sec><tp:treatment-sec sec-type="variation" id="SECID0ELKBG"><title>Variation.</title><p>Males (N = 5): <abbrev xmlns:xlink="http://www.w3.org/1999/xlink" xlink:title="carapace length" id="ABBRID0ERKBG" xlink:type="simple">Cl</abbrev> 6.8–8.3, 7.62±0.62; <abbrev xmlns:xlink="http://www.w3.org/1999/xlink" xlink:title="carapace width" id="ABBRID0EVKBG" xlink:type="simple">Cw</abbrev> 6.5–7.3, 6.84±0.38; <abbrev xmlns:xlink="http://www.w3.org/1999/xlink" xlink:title="sternum length" id="ABBRID0EZKBG" xlink:type="simple">STRl</abbrev> 4.30–4.90, 4.60±0.25; <abbrev xmlns:xlink="http://www.w3.org/1999/xlink" xlink:title="sternum width" id="ABBRID0E4KBG" xlink:type="simple">STRw</abbrev> 3.80–4.30, 4.00±0.19; <abbrev xmlns:xlink="http://www.w3.org/1999/xlink" xlink:title="male palpal tibia length" id="ABBRID0EBLBG" xlink:type="simple">PTl</abbrev> 3.50–4.20, 3.90±0.27; <abbrev xmlns:xlink="http://www.w3.org/1999/xlink" xlink:title="male palpal tibia width" id="ABBRID0EFLBG" xlink:type="simple">PTw</abbrev> 1.5–1.8, 1.62±0.13; Tibiae I (length): 4.60–5.90, 5.18±0.55. There is variation in the width of the tibia I and in the position of the ventral megaspines; in three specimens megaspines are close together and in two the megaspines are separated (Figs <xref ref-type="fig" rid="F9">40–44</xref>).</p></tp:treatment-sec><tp:treatment-sec sec-type="natural history" id="SECID0ENLBG"><title>Natural history.</title><p>All specimens examined were collected in the <abbrev xmlns:xlink="http://www.w3.org/1999/xlink" content-type="institution" xlink:title="Parque Nacional La Malinche" id="ABBRID0ETLBG" xlink:type="simple">PNLM</abbrev>, a temperate pine-oyamel forest at 3000-3250 m of elevation (Fig. <xref ref-type="fig" rid="F11">52</xref>). The four specimens (<abbrev xmlns:xlink="http://www.w3.org/1999/xlink" content-type="institution" xlink:title="Laboratory of Arachnology, Laboratorio Regional de Biodiversidad y Cultivo de Tejidos Vegetales of the Instituto de Biología UNAM" id="ABBRID0E3LBG" xlink:type="simple">LATLAX</abbrev>-Ara0031) were collected using pitfall traps in a pine forest (Fig. <xref ref-type="fig" rid="F11">52</xref>). The specimen (<abbrev xmlns:xlink="http://www.w3.org/1999/xlink" content-type="institution" xlink:title="Laboratory of Arachnology, Laboratorio Regional de Biodiversidad y Cultivo de Tejidos Vegetales of the Instituto de Biología UNAM" id="ABBRID0EFMBG" xlink:type="simple">LATLAX</abbrev>- Ara0033) was hand collected walking on the ground. The female (<abbrev xmlns:xlink="http://www.w3.org/1999/xlink" content-type="institution" xlink:title="Laboratory of Arachnology, Laboratorio Regional de Biodiversidad y Cultivo de Tejidos Vegetales of the Instituto de Biología UNAM" id="ABBRID0EKMBG" xlink:type="simple">LATLAX</abbrev>- Ara0032) was hand collected from a vertical burrow of ~50-60 cm deep located at 2 m on a wall along road-cut in a pine forest, the female was also found in the bottom of the burrow (Figs <xref ref-type="fig" rid="F11">50</xref>, <xref ref-type="fig" rid="F11">51</xref>).</p></tp:treatment-sec><tp:treatment-sec sec-type="distribution" id="SECID0EXMBG"><title>Distribution.</title><p>MEXICO: Puebla, Tlaxcala (Fig. <xref ref-type="fig" rid="F12">53</xref>).</p><fig id="F12" position="float" orientation="portrait"><label>Figure 53.</label><caption><p>Known distribution records of <italic><tp:taxon-name><tp:taxon-name-part taxon-name-part-type="genus">Aptostichus</tp:taxon-name-part> <tp:taxon-name-part taxon-name-part-type="species">sabinae</tp:taxon-name-part></tp:taxon-name></italic> sp. n. (red) (Oaxaca state), and <italic><tp:taxon-name><tp:taxon-name-part taxon-name-part-type="genus">Eucteniza</tp:taxon-name-part> <tp:taxon-name-part taxon-name-part-type="species">zapatista</tp:taxon-name-part></tp:taxon-name></italic> Bond &amp; Godwin, 2013 (blue) (Tlaxcala and Puebla states).</p></caption><graphic xmlns:xlink="http://www.w3.org/1999/xlink" xlink:href="zookeys-641-081-g012.jpg" position="float" orientation="portrait" xlink:type="simple" id="oo_115267.jpg"/></fig><!--PageBreak--></tp:treatment-sec><ref-list><ref id="B1"><mixed-citation xmlns:xlink="http://www.w3.org/1999/xlink" xlink:type="simple">
          <person-group><name name-style="western"><surname>Bond</surname><given-names>JE</given-names></name><name name-style="western"><surname>Godwin</surname><given-names>RL</given-names></name></person-group> (<year>2013</year>) <article-title>Taxonomic revision of the Trapdoor spider genus <italic><tp:taxon-name><tp:taxon-name-part taxon-name-part-type="genus">Eucteniza</tp:taxon-name-part></tp:taxon-name></italic> Ausserer (<tp:taxon-name><tp:taxon-name-part taxon-name-part-type="order">Araneae</tp:taxon-name-part></tp:taxon-name>, <tp:taxon-name><tp:taxon-name-part taxon-name-part-type="suborder">Mygalomorphae</tp:taxon-name-part></tp:taxon-name>, <tp:taxon-name><tp:taxon-name-part taxon-name-part-type="family">Euctenizidae</tp:taxon-name-part></tp:taxon-name>).</article-title> <source>ZooKeys</source> <volume>356</volume>: <fpage>31</fpage>–<lpage>67</lpage>. <ext-link xlink:type="simple" ext-link-type="doi" xlink:href="10.3897/zookeys.356.6227">https://doi.org/10.3897/zookeys.356.6227</ext-link></mixed-citation></ref></ref-list></tp:taxon-treatment>
